# Supplementary material for: Study of Membrane-Immobilized Oxidoreductases in Wastewater Treatment for Micropollutants Removal
Source: Int J Mol Sci. 2022 Nov 15;23(22):14086. doi: 10.3390/ijms232214086 (PMC9699638; doi:10.3390/ijms232214086)
Supplement: Supplementary file 1 [file ijms-23-14086-s001.zip]

Archive with 1 entries (1 files):
- ijms-1942594-SI.pdf
